# Supplementary material for: The characteristics of discharge prescriptions including pro re nata psychotropic medications for patients with schizophrenia and major depressive disorder from the survey of the “Effectiveness of guidelines for dissemination and education in psychiatric treatment (EGUIDE)” project
Source: Ann Gen Psychiatry. 2022 Dec 26;21:52. doi: 10.1186/s12991-022-00429-8 (PMC9791735; doi:10.1186/s12991-022-00429-8)
Supplement: Supplementary file 1 — Additional file 1: Table S1. Definition of Quality Indicators for patients with schizophrenia in this study. Table S2. Definition of Quality Indicators for patients with major depressive disorder in this study. Table S3. PRN prescription ratio at discharge by drug category. [file 12991_2022_429_MOESM1_ESM.xlsx]

## Sheet: Supplementary Table 1
Additional file 1: Table 1. Definition of Quality Indicators for patients with schizophrenia in this study
Quality Indicator	Numerator	Denominator
Antipsychotic monotherapy ratio	Number of patients who were given antipsychotic monotherapy	Number of patients with schizophrenia
Antipsychotic monotherapy ratio without any other psychotropics	Number of patients who were given antipsychotic monotherapy without any other psychotropics
No prescription ratio of anxiolytics and hypnotics	Number of patients who were not prescribed anxiolytics and hypnotics
No prescription ratio of antidepressants	Number of patients who were not prescribed antidepressants
No prescription ratio of mood stabilizers and antiepileptic drugs	Number of patients who were not prescribed mood stabilizers and antiepileptic drugs
No prescription ratio of antiparkinsonian drugs	Number of patients who were not prescribed antiparkinsonian drugs
Abbreviation: PRN; pro re nata

## Sheet: Supplementary Table 2
Additional file 1: table 2. Definition of Quality Indicators for patients with major depressive disorder in this study
Quality Indicator	Numerator	Denominator
Antidepressant monotherapy ratio	Number of patients who were given antidepressant monotherapy	number of patients with major depressive disorder
Antidepressant monotherapy ratio without any other psychotropics	Number of patients who were given antidepressant monotherapy without any other psychotropics
No prescription ratio of anxiolytics and hypnotics	Number of patients who were not prescribed anxiolytics and hypnotics
No prescription ratio of antipsychotics	Number of patients who were not prescribed antipsychotics
No prescription ratio of mood stabilizers and antiepileptic drugs	Number of patients who were not prescribed mood stabilizers and antiepileptic drugs
No prescription ratio of antiparkinsonian drugs	Number of patients who were not prescribed antiparkinsonian drugs
Abbreviation: PRN; pro re nata

## Sheet: Supplementary Table 3
Additional file 1: Table 3. PRN prescription ratio at discharge by drug category
	Schizophrenia with PRN (n=718)	Major depressive disorder with PRN (n=311)
PRN antipsychotic prescription (n, %)	443 (61.7%)	101 (32.5%)
PRN anxiolytic and hypnotic prescription (n, %)	465 (64.8%)	237 (76.2%)
PRN antidepressant prescription (n, %)	13 (1.8%)	22 (7.1%)
PRN antiparkinsonian prescription (n, %)	55 (7.7%)	4 (1.3%)
Abbreviations: PRN; pro re nata
